# Supplementary material for: Research on the effect of Rosa roxburghii root in alleviating spleen and stomach damp–heat gastric ulcer by regulating the imbalance of oral–gut axis microbiota
Source: Front Microbiol. 2025 Nov 7;16:1701829. doi: 10.3389/fmicb.2025.1701829 (PMC12636000; doi:10.3389/fmicb.2025.1701829)
Supplement: Supplementary file 1 [file Table_1.xlsx]

## Sheet: Table S1
Table S1 Quality assessment metrics of oral microbiota sequencing data
Sample ID	Raw Reads	Clean Reads	Denoised Reads	Merged Reads	Non-chimeric Reads
CONtc1	79937	72861	72845	72692	72001
CONtc2	41806	38260	38254	38171	37609
CONtc3	52839	48120	48109	47999	47134
CONtc4	53721	48647	48638	48561	48019
CONtc5	73764	66232	66226	66139	65909
GUtc6	53375	48754	48751	48659	48389
GUtc7	79946	72829	72783	72360	71648
GUtc8	60183	54764	54730	54676	54216
GUtc9	79975	72984	72968	72940	72922
GUtc10	80281	73336	73333	73308	73238
OPtc11	79975	73289	73284	73251	73198
OPtc12	66100	60063	60041	59793	55598
OPtc13	44041	40042	40021	39872	38742
OPtc14	79970	72911	72645	71890	69376
OPtc15	80014	72497	72424	72353	70713
RTHtc16	67932	60784	60749	60685	60342
RTHtc17	79849	73174	73077	72864	71974
RTHtc18	73977	67468	67464	67425	66403
RTHtc19	46534	42375	42342	42317	42294
RTHtc20	80039	73146	73146	73136	72903

## Sheet: Table S2
Table S2 Quality assessment metrics of gut microbiota sequencing data
Sample ID	Raw Reads	Clean Reads	Denoised Reads	Merged Reads	Non-chimeric Reads
CONic1	76898	70040	69979	69384	68802
CONic2	53718	48226	48186	47906	47831
CONic3	79843	72715	72361	68062	60867
CONic4	79886	73056	72835	70033	62825
CONic5	79820	73379	73317	72687	72154
GUic6	79967	72850	72781	72179	70987
GUic7	73256	66641	66638	66623	63934
GUic8	80037	72066	72011	71571	71198
GUic9	80059	72914	72755	70823	64908
GUic10	79892	73044	72879	71446	69595
OPic11	80094	73156	73017	71356	69201
OPic12	79871	72642	72412	69593	60503
OPic13	80048	72864	72660	70366	65109
OPic14	79926	73071	73010	72558	71183
OPic15	80027	72925	72800	72132	69771
RTHic16	80090	72483	72431	71961	71743
RTHic17	79961	72499	72269	70362	68315
RTHic18	79618	72738	72598	71962	70842
RTHic19	79933	72834	72717	71310	68940
RTHic20	80142	72983	72719	70764	67646

## Sheet: Table S3
Table S3 Compound mass spectrometry information of Rosa roxburghii root
No.	Adduct type	tR(min)	Formula	Reference m/z	Measured m/z	MS/MS spectrum			Compound
1	[M+H]+	1.068	C6H14N4O2	175.119	175.119	70.066	60.0567	116.071	Arginine
2	[M-H]-	1.227	C18H18O9	377.089	377.084	377.085	341.106		4-hydroxy-5-[(2S,3R,4S,5S,6R)-3,4,5-trihydroxy-6-(hydroxymethyl)oxan-2-yl]oxy-1H-benzo[f][2]benzofuran-3-one
3	[M+H]+	14.599	C24H44N2O4	425.341	425.341	425.342	95.0862		Valactamide E putative
4	[M+H]+	12.509	C14H6O8	303.014	303.013	303.017	303.047		ellagic acid
5	[M-H]-	2.143	C13H16O10	331.065	331.066	331.07	59.0123		Gallic acid hexoside
6	[M-H]-	1.207	C12H8O6	247.026	247.024	247.045	113.023	247.023	7-Deshydroxypyrogallin-4-carboxylic acid
7	[M-H]-	9.008	C7H6O5	169.014	169.013	125.023	169.014		Gallic acid
8	[M-H]-	9.195	C10H10O4	193.051	193.05	134.035	178.025	193.049	trans-Ferulic acid
9	[M+H]+	9.967	C15H14O6	291.086	291.086	139.04	123.044		Catechin
10	[M-H]-	6.458	C15H14O7	305.067	305.066	305.066	125.024		(2S,3S)-2-(3,4,5-trihydroxyphenyl)-3,4-dihydro-2H-chromene-3,5,7-triol
11	[M+H]+	1.187	C30H26O12	579.15	579.149	127.04	68.9982		Procyanidin B2
12	[M+H]+	8.231	C30H26O12	579.15	579.152	84.9101	298.31		Procyanidin
13	[M-H]-	7.389	C45H38O18	865.199	865.2	865.202	125.024		Procyanidin C1
14	[M-H]-	8.418	C16H14O8	333.062	333.062	315.051	333.061		(2S,3S)-3,5,7-trihydroxy-6-methyl-2-(3,4,5-trihydroxyphenyl)-2,3-dihydrochromen-4-one
15	[M-H]-	7.68	C30H28O12	579.151	579.151	289.073			[(2R,3S,4S,5R,6S)-6-[2,3-dihydroxy-4-[(E)-3-(4-hydroxyphenyl)prop-2-enoyl]phenoxy]-3,4,5-trihydroxyoxan-2-yl]methyl (E)-3-(4-hydroxyphenyl)prop-2-enoate
16	[M+H]+	7.369	C27H30O14	579.154	579.152	127.04	68.9982	55.0189	Rhoifolin
17	[M-H]-	3.405	C15H14O6	289.072	289.072	289.073	245.083	109.028	Epicatechin
18	[M+H]+	9.393	C15H10O5	271.06	271.061	271.061	271.099		Emodin
19	[M+H]+	8.821	C27H30O16	611.161	611.161	303.051	85.0297	71.0503	Rutin
20	[M+H]+	1.124	C14H19NO4	266.122	266.123	248.113	87.0449	98.0612	Anisomycin
21	[M+H]+	8.199	C6H10ClN5	188.07	188.071	146.06	118.066	188.071	Atrazine-Desethyl
22	[M+2H]2+	1.072	C12H11OP	203.062	203.053	203.053	60.0457		Diphenylphosphine oxide
23	[M+H]+	2.387	C14H17Cl2N3O	314.082	314.085	92.4353			Hexaconazole
24	[M-H]-	8.585	C12H6F2N2O2	247.032	247.024	247.026	191.035		Fludioxonil
25	[M+H]+	1.086	C17H24N2O5	337.172	337.172	70.0661	337.174	60.0568	legonoxamine B
26	[M+H]+	0.112	C8H15NO6	222.098	222.099	57.071	59.9914		N-Acetylmannosamine
27	[M+H]+	2.365	C15H15NO2S	274.092	274.092	97.029	238.072	130.05	Modafinil
28	[M+H]+	8.261	C20H22O3	349.137	349.139	229.099	349.141	92.4277	(2-hydroxy-3,6-diphenylcyclohexyl) acetate
29	[M+H]+	11.214	C14H16O4	249.112	249.112	249.114	249.039		(2S,3S)-3-hydroxy-4-methoxy-2-(2-phenylethyl)-2,3-dihydropyran-6-one
30	[M+H]+	14.545	C22H26N2O2	351.207	351.214	351.216			Vinpocetine
31	[M+H]+	1.101	C12H22O11	381.079	381.079	381.08	289.027	353.047	Gentiobiose
32	[M+Na]+	1.376	C12H22O11	365.105	365.105	365.105	203.053		sucrose
33	[M+H]+	3.769	C10H17NO6	270.093	270.095	270.094	180.064	136.062	Linamarin
34	[M-H]-	1.085	C12H22O11	341.108	341.109	59.0124	341.107	71.0122	Galactinol
35	[M+H]+	14.545	C30H46O4	471.347	471.347	205.159	201.163	471.348	(E,6S)-7-hydroxy-2-methyl-6-[(10S,13S,14S,17S)-4,4,10,13,14-pentamethyl-3-oxo-1,2,5,6,7,11,12,15,16,17-decahydrocyclopenta[a]phenanthren-17-yl]hept-2-enoic acid
36	[M+H]+	13.94	C30H48O6	505.352	505.353	95.0864	55.0553	81.0709	(1R,2R,4aS,6aS,6bR,9R,10R,11R,12aR)-1,10,11-trihydroxy-9-(hydroxymethyl)-1,2,6a,6b,9,12a-hexamethyl-2,3,4,5,6,6a,7,8,8a,10,11,12,13,14b-tetradecahydropicene-4a-carboxylic acid
37	[M+H]+	15.364	C36H56O9	655.382	655.381	655.388	449.341	493.333	(2S,3S,4S,5R,6R)-6-[[(3S,6aR,6bS,8aS,14bR)-8a-carboxy-4,4,6a,6b,11,11,14b-heptamethyl-1,2,3,4a,5,6,7,8,9,10,12,12a,14,14a-tetradecahydropicen-3-yl]oxy]-3,4,5-trihydroxyoxane-2-carboxylic acid
38	[M-H]-	1.062	C12H8O4	215.036	215.032	215.033	59.0124		5-Methoxypsoralen
39	[M+H]+	11.405	C14H16O4	249.113	249.113	249.113	187.075		Olivetonide
40	[M+H]+	8.778	C15H12O5	273.076	273.076	123.045	273.078		7-methoxy-8-(3-methyl-5-oxo-2H-furan-4-yl)chromen-2-one
41	[M-H]-	3.772	C15H12O5	271.042	271.046	211.023	271.044		alternariol monomethyl ether
42	[M+H]+	8.221	C11H12N2O2	205.097	205.097	188.072	146.061	118.066	L-Tryptophan
43	[M-H]-	8.311	C3H5O6P	275.02	275.02	275.019	229.014		Phosphoenolpyruvate
44	[M+H]+	7.498	C11H12N2O2	205.097	205.097	188.072	146.06	118.066	Tryptophan
45	[M-H]-	1.227	C7H12O6	191.056	191.055	191.055	85.0282		D-(-)-quinic acid
46	[M+H]+	14.001	C15H18O4	263.128	263.128	263.129	218.093	217.086	Austricin
47	[M+H]+	14.599	C10H20N2O2	201.16	201.164	201.164	131.086	159.117	N,N'-Diacetyl-1,6-diaminohexane
48	[M+H]+	12.715	C17H22O6	345.131	345.133	345.135	313.107		13,15-dihydroxy-9-methoxy-5-methyl-4-oxabicyclo[10.4.0]hexadeca-1(12),13,15-triene-3,11-dione
49	[M-H]-	14.277	C22H28O3	339.197	339.199	339.203	183.011		Canrenone
50	[M-H]-	8.861	C18H28O10	403.161	403.161	59.0124	223.097	403.162	12:4+4O fatty acyl hexoside
51	[M-H]-	16.701	C46H77O10P	819.522	819.523	277.216	819.524	773.518	PG 40:7
52	[M+H]+	14.599	C35H64NO8P	696.466	696.466	427.9	392.359		Phosphatidylethanolamine (12:0/18:3) Abbr: LaLnPE
53	[M-H]-	1.062	C9H10O4	217.027	217.029	89.0228	59.0124		Isoevernic acid
54	[M+H]+	9.045	C24H24O8	441.173	441.174	441.176	153.018	271.06	methyl 2-[[3-[(3,3-dimethyloxiran-2-yl)methyl]-4-hydroxyphenyl]methyl]-4-hydroxy-3-(4-hydroxyphenyl)-5-oxofuran-2-carboxylate
55	[M-H]-	11.789	C18H32O5	327.216	327.217	327.219	211.134		FA 18:2+3O
56	[M-H]-	10.382	C9H16O4	187.098	187.097	143.107	187.096		3-Isobutylglutaric acid
